# Supplementary material for: Beta-Site Amyloid Precursor Protein-Cleaving Enzyme Inhibition Partly Restores Sevoflurane-Induced Deficits on Synaptic Plasticity and Spine Loss
Source: Int J Mol Sci. 2022 Jun 14;23(12):6637. doi: 10.3390/ijms23126637 (PMC9223703; doi:10.3390/ijms23126637)
Supplement: Supplementary file 1 [file ijms-23-06637-s001.zip]

Archive with 1 entries (1 files):
- ijms-1713082-supplementary.pdf
